# Supplementary material for: Sex differences in performance and pacing in the greatest Quintuple Iron ultra-triathlon race in history: The IUTA World Championship 2024 in France
Source: PLoS One. 2025 Sep 3;20(9):e0331563. doi: 10.1371/journal.pone.0331563 (PMC12407407; doi:10.1371/journal.pone.0331563)
Supplement: S1 File — (XLSX) [file pone.0331563.s001.xlsx]

## Sheet: Tabelle2_trans
1st Male	SWIM+T1+START BIKE	06:23:52	BIKE (Circuit)	1 day, 9:56:37	T2	1 day, 7:56:00	RUN	1 day, 3:43:17	LAP1BIKE	16:45:00	LAP2BIKE	16:46:00	LAP3BIKE	18:21:00	LAP4BIKE	17:03:00	LAP5BIKE	16:57:00	LAP6BIKE	17:07:00	LAP7BIKE	16:55:00	LAP8BIKE	16:56:00	LAP9BIKE	17:07:00	LAP10BIKE	17:20:00	LAP11BIKE	17:23:00	LAP12BIKE	17:07:00	LAP13BIKE	17:07:00	LAP14BIKE	17:10:00	LAP15BIKE	17:09:00	LAP16BIKE	17:36:00	LAP17BIKE	17:37:00	LAP18BIKE	17:58:00	LAP19BIKE	17:55:00	LAP20BIKE	17:52:00	LAP21BIKE
1st Female	SWIM+T1+START BIKE	06:42:55	BIKE (Circuit)	1 day, 9:14:51	T2	1 day, 21:45:00	RUN	1 day, 9:08:38	LAP1BIKE	18:00:00	LAP2BIKE	18:06:00	LAP3BIKE	17:21:00	LAP4BIKE	17:31:00	LAP5BIKE	17:27:00	LAP6BIKE	17:22:00	LAP7BIKE	17:08:00	LAP8BIKE	17:11:00	LAP9BIKE	18:10:00	LAP10BIKE	17:54:00	LAP11BIKE	17:27:00	LAP12BIKE	18:00:00	LAP13BIKE	17:55:00	LAP14BIKE	17:25:00	LAP15BIKE	17:39:00	LAP16BIKE	17:57:00	LAP17BIKE	17:55:00	LAP18BIKE	18:04:00	LAP19BIKE	18:02:00	LAP20BIKE	18:00:00	LAP21BIKE
2nd Female	SWIM+T1+START BIKE	06:59:58	BIKE (Circuit)	1 day, 13:57:57	T2	02:27:52	RUN	1 day, 9:54:06	LAP1BIKE	18:31:00	LAP2BIKE	18:34:00	LAP3BIKE	1 day, 2:10:00	LAP4BIKE	19:30:00	LAP5BIKE	19:09:00	LAP6BIKE	19:19:00	LAP7BIKE	17:44:00	LAP8BIKE	16:55:00	LAP9BIKE	17:24:00	LAP10BIKE	18:17:00	LAP11BIKE	18:34:00	LAP12BIKE	1 day, 1:42:00	LAP13BIKE	17:25:00	LAP14BIKE	17:39:00	LAP15BIKE	17:28:00	LAP16BIKE	18:11:00	LAP17BIKE	18:30:00	LAP18BIKE	17:41:00	LAP19BIKE	17:24:00	LAP20BIKE	18:18:00	LAP21BIKE
2nd Male	SWIM+T1+START BIKE	06:56:26	BIKE (Circuit)	1 day, 10:46:39	T2	1 day, 0:51:00	RUN	1 day, 19:21:59	LAP1BIKE	16:42:00	LAP2BIKE	17:18:00	LAP3BIKE	16:41:00	LAP4BIKE	17:12:00	LAP5BIKE	16:59:00	LAP6BIKE	17:12:00	LAP7BIKE	17:15:00	LAP8BIKE	16:57:00	LAP9BIKE	17:16:00	LAP10BIKE	18:10:00	LAP11BIKE	16:32:00	LAP12BIKE	16:24:00	LAP13BIKE	16:32:00	LAP14BIKE	17:46:00	LAP15BIKE	16:09:00	LAP16BIKE	16:09:00	LAP17BIKE	16:34:00	LAP18BIKE	16:43:00	LAP19BIKE	17:03:00	LAP20BIKE	17:04:00	LAP21BIKE
3rd Male	SWIM+T1+START BIKE	07:53:29	BIKE (Circuit)	1 day, 16:05:30	T2	00:34:00	RUN	1 day, 15:31:17	LAP1BIKE	17:07:00	LAP2BIKE	16:56:00	LAP3BIKE	17:15:00	LAP4BIKE	17:00:00	LAP5BIKE	17:18:00	LAP6BIKE	17:06:00	LAP7BIKE	17:24:00	LAP8BIKE	17:00:00	LAP9BIKE	17:10:00	LAP10BIKE	17:14:00	LAP11BIKE	17:19:00	LAP12BIKE	17:20:00	LAP13BIKE	17:27:00	LAP14BIKE	17:31:00	LAP15BIKE	17:50:00	LAP16BIKE	17:10:00	LAP17BIKE	17:34:00	LAP18BIKE	17:26:00	LAP19BIKE	17:42:00	LAP20BIKE	17:44:00	LAP21BIKE
4th Male	SWIM+T1+START BIKE	08:09:42	BIKE (Circuit)	1 day, 22:30:55	T2	1 day, 8:59:00	RUN	1 day, 9:55:24	LAP1BIKE	17:59:00	LAP2BIKE	17:42:00	LAP3BIKE	18:16:00	LAP4BIKE	1 day, 23:23:00	LAP5BIKE	18:40:00	LAP6BIKE	18:11:00	LAP7BIKE	1 day, 0:24:00	LAP8BIKE	17:58:00	LAP9BIKE	17:59:00	LAP10BIKE	18:10:00	LAP11BIKE	19:07:00	LAP12BIKE	19:31:00	LAP13BIKE	19:08:00	LAP14BIKE	01:05:20	LAP15BIKE	19:27:00	LAP16BIKE	19:04:00	LAP17BIKE	18:46:00	LAP18BIKE	1 day, 3:18:00	LAP19BIKE	19:31:00	LAP20BIKE	19:47:00	LAP21BIKE
5th Male	SWIM+T1+START BIKE	06:55:35	BIKE (Circuit)	1 day, 21:30:46	T2	2 days, 5:09:00	RUN	1 day, 14:44:39	LAP1BIKE	18:02:00	LAP2BIKE	18:19:00	LAP3BIKE	19:08:00	LAP4BIKE	17:30:00	LAP5BIKE	1 day, 4:06:00	LAP6BIKE	17:52:00	LAP7BIKE	17:33:00	LAP8BIKE	17:14:00	LAP9BIKE	17:36:00	LAP10BIKE	1 day, 2:31:00	LAP11BIKE	18:33:00	LAP12BIKE	17:56:00	LAP13BIKE	17:38:00	LAP14BIKE	17:42:00	LAP15BIKE	1 day, 1:16:00	LAP16BIKE	18:33:00	LAP17BIKE	01:08:43	LAP18BIKE	18:20:00	LAP19BIKE	18:01:00	LAP20BIKE	18:37:00	LAP21BIKE
3rd Female	SWIM+T1+START BIKE	08:11:31	BIKE (Circuit)	1 day, 23:38:30	T2	00:10:00	RUN	1 day, 12:32:38	LAP1BIKE	20:42:00	LAP2BIKE	21:22:00	LAP3BIKE	21:20:00	LAP4BIKE	1 day, 8:31:00	LAP5BIKE	20:44:00	LAP6BIKE	21:13:00	LAP7BIKE	1 day, 2:03:00	LAP8BIKE	20:59:00	LAP9BIKE	22:02:00	LAP10BIKE	1 day, 8:30:00	LAP11BIKE	21:22:00	LAP12BIKE	21:15:00	LAP13BIKE	1 day, 17:34:00	LAP14BIKE	20:46:00	LAP15BIKE	20:32:00	LAP16BIKE	22:54:00	LAP17BIKE	20:30:00	LAP18BIKE	21:18:00	LAP19BIKE	1 day, 2:43:00	LAP20BIKE	23:37:00	LAP21BIKE
6th Male	SWIM+T1+START BIKE	07:21:56	BIKE (Circuit)	1 day, 17:29:58	T2	00:55:00	RUN	1 day, 22:38:14	LAP1BIKE	17:51:00	LAP2BIKE	19:15:00	LAP3BIKE	1 day, 21:37:00	LAP4BIKE	18:29:00	LAP5BIKE	18:24:00	LAP6BIKE	18:10:00	LAP7BIKE	18:54:00	LAP8BIKE	23:12:00	LAP9BIKE	2 days, 1:49:00	LAP10BIKE	19:12:00	LAP11BIKE	19:41:00	LAP12BIKE	19:59:00	LAP13BIKE	01:10:33	LAP14BIKE	17:50:00	LAP15BIKE	18:02:00	LAP16BIKE	18:44:00	LAP17BIKE	17:49:00	LAP18BIKE	21:12:00	LAP19BIKE	17:04:00	LAP20BIKE	17:20:00	LAP21BIKE
7th Male	SWIM+T1+START BIKE	08:11:14	BIKE (Circuit)	2 days, 0:22:39	T2	09:04:00	RUN	1 day, 16:15:26	LAP1BIKE	17:10:00	LAP2BIKE	17:23:00	LAP3BIKE	1 day, 2:11:00	LAP4BIKE	17:30:00	LAP5BIKE	17:49:00	LAP6BIKE	18:29:00	LAP7BIKE	1 day, 1:27:00	LAP8BIKE	17:42:00	LAP9BIKE	01:16:10	LAP10BIKE	18:37:00	LAP11BIKE	17:45:00	LAP12BIKE	17:44:00	LAP13BIKE	1 day, 1:44:00	LAP14BIKE	18:12:00	LAP15BIKE	18:07:00	LAP16BIKE	21:39:00	LAP17BIKE	17:29:00	LAP18BIKE	20:27:00	LAP19BIKE	19:15:00	LAP20BIKE	20:17:00	LAP21BIKE
4th Female	SWIM+T1+START BIKE	07:19:40	BIKE (Circuit)	1 day, 20:23:07	T2	1 day, 1:40:00	RUN	1 day, 22:31:03	LAP1BIKE	21:12:00	LAP2BIKE	23:36:00	LAP3BIKE	21:15:00	LAP4BIKE	20:16:00	LAP5BIKE	20:32:00	LAP6BIKE	20:49:00	LAP7BIKE	20:41:00	LAP8BIKE	19:51:00	LAP9BIKE	20:18:00	LAP10BIKE	20:42:00	LAP11BIKE	20:51:00	LAP12BIKE	1 day, 1:40:00	LAP13BIKE	20:29:00	LAP14BIKE	20:58:00	LAP15BIKE	21:05:00	LAP16BIKE	21:15:00	LAP17BIKE	20:59:00	LAP18BIKE	21:21:00	LAP19BIKE	21:30:00	LAP20BIKE	21:59:00	LAP21BIKE
8th Male	SWIM+T1+START BIKE	09:28:45	BIKE (Circuit)	2 days, 1:29:04	T2	00:39:00	RUN	1 day, 15:46:40	LAP1BIKE	20:26:00	LAP2BIKE	22:25:00	LAP3BIKE	01:01:13	LAP4BIKE	18:00:00	LAP5BIKE	17:28:00	LAP6BIKE	18:22:00	LAP7BIKE	20:32:00	LAP8BIKE	19:33:00	LAP9BIKE	19:56:00	LAP10BIKE	20:25:00	LAP11BIKE	21:48:00	LAP12BIKE	2 days, 9:48:00	LAP13BIKE	18:43:00	LAP14BIKE	1 day, 2:57:00	LAP15BIKE	21:47:00	LAP16BIKE	19:48:00	LAP17BIKE	23:43:00	LAP18BIKE	20:58:00	LAP19BIKE	22:42:00	LAP20BIKE	20:31:00	LAP21BIKE
9th Male	SWIM+T1+START BIKE	10:35:33	BIKE (Circuit)	1 day, 23:51:23	T2	23:44:00	RUN	1 day, 16:11:20	LAP1BIKE	18:18:00	LAP2BIKE	18:07:00	LAP3BIKE	18:10:00	LAP4BIKE	18:17:00	LAP5BIKE	23:35:00	LAP6BIKE	18:22:00	LAP7BIKE	18:42:00	LAP8BIKE	19:23:00	LAP9BIKE	19:33:00	LAP10BIKE	20:11:00	LAP11BIKE	19:32:00	LAP12BIKE	1 day, 14:29:00	LAP13BIKE	20:32:00	LAP14BIKE	18:27:00	LAP15BIKE	19:29:00	LAP16BIKE	19:34:00	LAP17BIKE	19:22:00	LAP18BIKE	21:39:00	LAP19BIKE	20:20:00	LAP20BIKE	01:12:42	LAP21BIKE
10th Male	SWIM+T1+START BIKE	08:45:52	BIKE (Circuit)	1 day, 21:45:18	T2	01:01:00	RUN	1 day, 21:56:44	LAP1BIKE	18:20:00	LAP2BIKE	19:05:00	LAP3BIKE	18:39:00	LAP4BIKE	18:51:00	LAP5BIKE	18:40:00	LAP6BIKE	18:49:00	LAP7BIKE	19:43:00	LAP8BIKE	19:46:00	LAP9BIKE	1 day, 9:30:00	LAP10BIKE	19:21:00	LAP11BIKE	19:25:00	LAP12BIKE	19:46:00	LAP13BIKE	20:37:00	LAP14BIKE	20:54:00	LAP15BIKE	20:18:00	LAP16BIKE	2 days, 3:07:00	LAP17BIKE	19:23:00	LAP18BIKE	18:57:00	LAP19BIKE	19:42:00	LAP20BIKE	20:09:00	LAP21BIKE
11th Male	SWIM+T1+START BIKE	07:57:35	BIKE (Circuit)	1 day, 22:21:50	T2	01:11:26	RUN	1 day, 21:56:43	LAP1BIKE	20:06:00	LAP2BIKE	20:16:00	LAP3BIKE	19:42:00	LAP4BIKE	19:46:00	LAP5BIKE	19:56:00	LAP6BIKE	19:22:00	LAP7BIKE	19:35:00	LAP8BIKE	20:40:00	LAP9BIKE	21:02:00	LAP10BIKE	22:18:00	LAP11BIKE	20:42:00	LAP12BIKE	20:11:00	LAP13BIKE	20:24:00	LAP14BIKE	21:07:00	LAP15BIKE	19:13:00	LAP16BIKE	21:17:00	LAP17BIKE	2 days, 5:15:00	LAP18BIKE	19:34:00	LAP19BIKE	18:40:00	LAP20BIKE	17:04:00	LAP21BIKE
12th Male	SWIM+T1+START BIKE	07:37:30	BIKE (Circuit)	1 day, 23:02:59	T2	2 days, 3:27:00	RUN	1 day, 22:01:08	LAP1BIKE	1 day, 0:43:00	LAP2BIKE	19:06:00	LAP3BIKE	22:45:00	LAP4BIKE	19:13:00	LAP5BIKE	19:55:00	LAP6BIKE	22:00:00	LAP7BIKE	1 day, 1:13:00	LAP8BIKE	23:14:00	LAP9BIKE	19:20:00	LAP10BIKE	19:31:00	LAP11BIKE	20:18:00	LAP12BIKE	2 days, 3:34:00	LAP13BIKE	18:41:00	LAP14BIKE	18:57:00	LAP15BIKE	19:16:00	LAP16BIKE	19:53:00	LAP17BIKE	1 day, 4:59:00	LAP18BIKE	19:54:00	LAP19BIKE	23:01:00	LAP20BIKE	19:56:00	LAP21BIKE
13th Male	SWIM+T1+START BIKE	07:25:52	BIKE (Circuit)	2 days, 0:18:57	T2	10:30:00	RUN	1 day, 22:54:00	LAP1BIKE	19:17:00	LAP2BIKE	19:11:00	LAP3BIKE	19:07:00	LAP4BIKE	18:54:00	LAP5BIKE	18:56:00	LAP6BIKE	18:56:00	LAP7BIKE	18:27:00	LAP8BIKE	18:57:00	LAP9BIKE	18:12:00	LAP10BIKE	18:29:00	LAP11BIKE	18:07:00	LAP12BIKE	18:23:00	LAP13BIKE	18:38:00	LAP14BIKE	17:54:00	LAP15BIKE	18:23:00	LAP16BIKE	19:12:00	LAP17BIKE	17:54:00	LAP18BIKE	01:08:08	LAP19BIKE	19:34:00	LAP20BIKE	18:19:00	LAP21BIKE
14th Male	SWIM+T1+START BIKE	07:30:27	BIKE (Circuit)	1 day, 15:55:03	T2	00:34:00	RUN	2 days, 7:54:24	LAP1BIKE	19:34:00	LAP2BIKE	19:52:00	LAP3BIKE	19:46:00	LAP4BIKE	2 days, 1:06:00	LAP5BIKE	18:34:00	LAP6BIKE	17:57:00	LAP7BIKE	18:43:00	LAP8BIKE	19:28:00	LAP9BIKE	19:12:00	LAP10BIKE	18:57:00	LAP11BIKE	18:32:00	LAP12BIKE	2 days, 3:12:00	LAP13BIKE	19:25:00	LAP14BIKE	19:02:00	LAP15BIKE	22:55:00	LAP16BIKE	21:45:00	LAP17BIKE	20:47:00	LAP18BIKE	20:49:00	LAP19BIKE	21:14:00	LAP20BIKE	21:00:00	LAP21BIKE
15th Male	SWIM+T1+START BIKE	10:26:23	BIKE (Circuit)	2 days, 3:05:14	T2	01:08:07	RUN	1 day, 17:37:39	LAP1BIKE	1 day, 22:52:00	LAP2BIKE	1 day, 1:56:00	LAP3BIKE	21:12:00	LAP4BIKE	21:09:00	LAP5BIKE	1 day, 0:23:00	LAP6BIKE	21:04:00	LAP7BIKE	22:02:00	LAP8BIKE	22:29:00	LAP9BIKE	23:57:00	LAP10BIKE	21:11:00	LAP11BIKE	01:40:43	LAP12BIKE	21:36:00	LAP13BIKE	21:37:00	LAP14BIKE	23:09:00	LAP15BIKE	22:25:00	LAP16BIKE	1 day, 0:43:00	LAP17BIKE	22:29:00	LAP18BIKE	22:44:00	LAP19BIKE	2 days, 5:26:00	LAP20BIKE	23:51:00	LAP21BIKE
5th Female	SWIM+T1+START BIKE	08:26:43	BIKE (Circuit)	2 days, 4:20:37	T2	03:07:31	RUN	1 day, 16:46:05	LAP1BIKE	21:19:00	LAP2BIKE	22:32:00	LAP3BIKE	2 days, 3:12:00	LAP4BIKE	20:16:00	LAP5BIKE	19:43:00	LAP6BIKE	21:07:00	LAP7BIKE	20:05:00	LAP8BIKE	20:11:00	LAP9BIKE	20:28:00	LAP10BIKE	01:01:56	LAP11BIKE	20:57:00	LAP12BIKE	20:43:00	LAP13BIKE	20:50:00	LAP14BIKE	1 day, 18:08:00	LAP15BIKE	21:24:00	LAP16BIKE	20:44:00	LAP17BIKE	21:20:00	LAP18BIKE	1 day, 20:55:00	LAP19BIKE	21:44:00	LAP20BIKE	22:32:00	LAP21BIKE
6th Female	SWIM+T1+START BIKE	08:11:49	BIKE (Circuit)	2 days, 2:58:28	T2	1 day, 1:25:00	RUN	1 day, 23:19:54	LAP1BIKE	21:15:00	LAP2BIKE	21:49:00	LAP3BIKE	22:47:00	LAP4BIKE	1 day, 2:05:00	LAP5BIKE	22:18:00	LAP6BIKE	1 day, 0:32:00	LAP7BIKE	19:02:00	LAP8BIKE	19:26:00	LAP9BIKE	1 day, 10:35:00	LAP10BIKE	20:02:00	LAP11BIKE	19:06:00	LAP12BIKE	19:24:00	LAP13BIKE	20:01:00	LAP14BIKE	18:59:00	LAP15BIKE	22:03:00	LAP16BIKE	1 day, 0:11:00	LAP17BIKE	22:06:00	LAP18BIKE	1 day, 12:51:00	LAP19BIKE	20:10:00	LAP20BIKE	20:36:00	LAP21BIKE
16th Male	SWIM+T1+START BIKE	09:18:57	BIKE (Circuit)	2 days, 2:28:50	T2	07:41:00	RUN	2 days, 0:37:58	LAP1BIKE	19:04:00	LAP2BIKE	19:54:00	LAP3BIKE	20:49:00	LAP4BIKE	23:50:00	LAP5BIKE	20:34:00	LAP6BIKE	1 day, 14:02:00	LAP7BIKE	23:46:00	LAP8BIKE	17:29:00	LAP9BIKE	18:39:00	LAP10BIKE	20:41:00	LAP11BIKE	20:11:00	LAP12BIKE	22:33:00	LAP13BIKE	21:52:00	LAP14BIKE	2 days, 3:32:00	LAP15BIKE	18:51:00	LAP16BIKE	18:19:00	LAP17BIKE	1 day, 6:10:00	LAP18BIKE	19:00:00	LAP19BIKE	21:24:00	LAP20BIKE	1 day, 12:06:00	LAP21BIKE
17th Male	SWIM+T1+START BIKE	07:06:04	BIKE (Circuit)	2 days, 3:21:13	T2	09:35:00	RUN	2 days, 4:07:14	LAP1BIKE	1 day, 16:21:00	LAP2BIKE	19:08:00	LAP3BIKE	20:31:00	LAP4BIKE	1 day, 11:25:00	LAP5BIKE	18:20:00	LAP6BIKE	18:07:00	LAP7BIKE	17:45:00	LAP8BIKE	19:43:00	LAP9BIKE	1 day, 17:42:00	LAP10BIKE	19:51:00	LAP11BIKE	19:30:00	LAP12BIKE	21:30:00	LAP13BIKE	18:17:00	LAP14BIKE	1 day, 15:25:00	LAP15BIKE	19:23:00	LAP16BIKE	18:45:00	LAP17BIKE	18:27:00	LAP18BIKE	18:33:00	LAP19BIKE	1 day, 17:18:00	LAP20BIKE	18:51:00	LAP21BIKE
18th Male	SWIM+T1+START BIKE	08:40:16	BIKE (Circuit)	2 days, 2:20:34	T2	14:09:00	RUN	2 days, 5:35:08	LAP1BIKE	18:30:00	LAP2BIKE	18:44:00	LAP3BIKE	17:57:00	LAP4BIKE	18:05:00	LAP5BIKE	18:26:00	LAP6BIKE	17:58:00	LAP7BIKE	1 day, 17:42:00	LAP8BIKE	19:10:00	LAP9BIKE	18:10:00	LAP10BIKE	18:26:00	LAP11BIKE	17:43:00	LAP12BIKE	17:26:00	LAP13BIKE	20:12:00	LAP14BIKE	17:37:00	LAP15BIKE	17:51:00	LAP16BIKE	18:03:00	LAP17BIKE	1 day, 6:53:00	LAP18BIKE	17:45:00	LAP19BIKE	17:11:00	LAP20BIKE	17:39:00	LAP21BIKE
7th Female	SWIM+T1+START BIKE	08:44:37	BIKE (Circuit)	2 days, 5:46:58	T2	07:18:00	RUN	2 days, 2:22:32	LAP1BIKE	23:01:00	LAP2BIKE	2 days, 4:33:00	LAP3BIKE	22:08:00	LAP4BIKE	21:16:00	LAP5BIKE	21:38:00	LAP6BIKE	22:09:00	LAP7BIKE	20:51:00	LAP8BIKE	1 day, 1:43:00	LAP9BIKE	21:41:00	LAP10BIKE	23:13:00	LAP11BIKE	21:55:00	LAP12BIKE	2 days, 7:53:00	LAP13BIKE	23:15:00	LAP14BIKE	22:46:00	LAP15BIKE	22:59:00	LAP16BIKE	23:25:00	LAP17BIKE	1 day, 4:31:00	LAP18BIKE	1 day, 8:18:00	LAP19BIKE	23:29:00	LAP20BIKE	23:29:00	LAP21BIKE
19th Male	SWIM+T1+START BIKE	11:11:42	BIKE (Circuit)	2 days, 3:25:02	T2	07:08:00	RUN	2 days, 5:09:52	LAP1BIKE	22:10:00	LAP2BIKE	21:53:00	LAP3BIKE	2 days, 11:01:00	LAP4BIKE	21:52:00	LAP5BIKE	22:18:00	LAP6BIKE	21:57:00	LAP7BIKE	22:03:00	LAP8BIKE	22:58:00	LAP9BIKE	22:08:00	LAP10BIKE	1 day, 17:27:00	LAP11BIKE	22:22:00	LAP12BIKE	22:54:00	LAP13BIKE	23:58:00	LAP14BIKE	23:23:00	LAP15BIKE	1 day, 7:36:00	LAP16BIKE	1 day, 1:28:00	LAP17BIKE	22:41:00	LAP18BIKE	23:55:00	LAP19BIKE	23:20:00	LAP20BIKE	1 day, 20:41:00	LAP21BIKE
20th Male	SWIM+T1+START BIKE	11:02:55	BIKE (Circuit)	2 days, 14:52:07	T2	14:26:00	RUN	1 day, 21:59:06	LAP1BIKE	23:46:00	LAP2BIKE	1 day, 9:24:00	LAP3BIKE	1 day, 2:05:00	LAP4BIKE	1 day, 19:37:00	LAP5BIKE	1 day, 5:28:00	LAP6BIKE	1 day, 0:50:00	LAP7BIKE	1 day, 14:03:00	LAP8BIKE	1 day, 2:28:00	LAP9BIKE	1 day, 1:28:00	LAP10BIKE	1 day, 13:32:00	LAP11BIKE	1 day, 2:51:00	LAP12BIKE	2 days, 8:37:00	LAP13BIKE	1 day, 7:05:00	LAP14BIKE	1 day, 7:28:00	LAP15BIKE	1 day, 2:04:00	LAP16BIKE	1 day, 16:27:00	LAP17BIKE	00:05:00	LAP18BIKE	1 day, 6:30:00	LAP19BIKE	1 day, 8:42:00	LAP20BIKE	1 day, 2:55:00	LAP21BIKE
8th Female	SWIM+T1+START BIKE	08:24:32	BIKE (Circuit)	1 day, 21:13:21	T2	03:57:00	RUN	2 days, 20:42:14	LAP1BIKE	18:31:00	LAP2BIKE	18:15:00	LAP3BIKE	17:33:00	LAP4BIKE	19:42:00	LAP5BIKE	18:25:00	LAP6BIKE	18:02:00	LAP7BIKE	18:00:00	LAP8BIKE	18:02:00	LAP9BIKE	18:41:00	LAP10BIKE	18:10:00	LAP11BIKE	18:17:00	LAP12BIKE	18:36:00	LAP13BIKE	18:43:00	LAP14BIKE	19:00:00	LAP15BIKE	18:58:00	LAP16BIKE	19:23:00	LAP17BIKE	1 day, 14:08:00	LAP18BIKE	18:48:00	LAP19BIKE	18:28:00	LAP20BIKE	18:35:00	LAP21BIKE
21st Male	SWIM+T1+START BIKE	07:40:55	BIKE (Circuit)	2 days, 16:37:46	T2	10:02:00	RUN	2 days, 2:03:36	LAP1BIKE	23:36:00	LAP2BIKE	01:02:07	LAP3BIKE	22:36:00	LAP4BIKE	22:54:00	LAP5BIKE	1 day, 10:52:00	LAP6BIKE	22:36:00	LAP7BIKE	22:47:00	LAP8BIKE	22:13:00	LAP9BIKE	1 day, 17:21:00	LAP10BIKE	21:56:00	LAP11BIKE	22:18:00	LAP12BIKE	21:30:00	LAP13BIKE	1 day, 12:15:00	LAP14BIKE	1 day, 0:35:00	LAP15BIKE	22:36:00	LAP16BIKE	21:47:00	LAP17BIKE	1 day, 19:36:00	LAP18BIKE	22:56:00	LAP19BIKE	22:44:00	LAP20BIKE	1 day, 15:25:00	LAP21BIKE
21nd Male	SWIM+T1+START BIKE	09:20:08	BIKE (Circuit)	2 days, 18:13:14	T2	01:40:00	RUN	2 days, 0:44:06	LAP1BIKE	18:39:00	LAP2BIKE	18:55:00	LAP3BIKE	22:42:00	LAP4BIKE	1 day, 12:21:00	LAP5BIKE	19:57:00	LAP6BIKE	18:20:00	LAP7BIKE	1 day, 3:21:00	LAP8BIKE	20:21:00	LAP9BIKE	20:23:00	LAP10BIKE	2 days, 3:28:00	LAP11BIKE	20:47:00	LAP12BIKE	21:05:00	LAP13BIKE	03:09:37	LAP14BIKE	1 day, 3:30:00	LAP15BIKE	1 day, 9:40:00	LAP16BIKE	21:12:00	LAP17BIKE	1 day, 10:41:00	LAP18BIKE	21:54:00	LAP19BIKE	03:05:52	LAP20BIKE	1 day, 2:01:00	LAP21BIKE
23rd Male	SWIM+T1+START BIKE	10:38:53	BIKE (Circuit)	2 days, 16:14:44	T2	22:24:00	RUN	2 days, 1:42:50	LAP1BIKE	1 day, 20:31:00	LAP2BIKE	23:33:00	LAP3BIKE	1 day, 2:43:00	LAP4BIKE	1 day, 1:26:00	LAP5BIKE	22:59:00	LAP6BIKE	1 day, 8:45:00	LAP7BIKE	1 day, 2:42:00	LAP8BIKE	22:29:00	LAP9BIKE	22:39:00	LAP10BIKE	21:51:00	LAP11BIKE	01:05:26	LAP12BIKE	1 day, 5:23:00	LAP13BIKE	1 day, 4:53:00	LAP14BIKE	1 day, 4:47:00	LAP15BIKE	01:48:00	LAP16BIKE	1 day, 10:26:00	LAP17BIKE	1 day, 1:29:00	LAP18BIKE	1 day, 3:40:00	LAP19BIKE	1 day, 3:05:00	LAP20BIKE	01:03:46	LAP21BIKE
9th Female	SWIM+T1+START BIKE	09:01:18	BIKE (Circuit)	2 days, 12:48:59	T2	17:07:00	RUN	2 days, 7:15:56	LAP1BIKE	23:12:00	LAP2BIKE	1 day, 10:22:00	LAP3BIKE	22:13:00	LAP4BIKE	21:36:00	LAP5BIKE	22:29:00	LAP6BIKE	1 day, 9:27:00	LAP7BIKE	22:02:00	LAP8BIKE	21:54:00	LAP9BIKE	22:24:00	LAP10BIKE	1 day, 22:16:00	LAP11BIKE	22:18:00	LAP12BIKE	21:36:00	LAP13BIKE	21:45:00	LAP14BIKE	1 day, 23:49:00	LAP15BIKE	22:52:00	LAP16BIKE	23:23:00	LAP17BIKE	1 day, 0:53:00	LAP18BIKE	2 days, 3:23:00	LAP19BIKE	1 day, 5:14:00	LAP20BIKE	1 day, 6:52:00	LAP21BIKE
10th Female	SWIM+T1+START BIKE	07:31:34	BIKE (Circuit)	2 days, 8:11:24	T2	06:12:00	RUN	2 days, 14:35:25	LAP1BIKE	1 day, 0:33:00	LAP2BIKE	1 day, 0:09:00	LAP3BIKE	1 day, 10:53:00	LAP4BIKE	23:10:00	LAP5BIKE	1 day, 0:10:00	LAP6BIKE	1 day, 4:41:00	LAP7BIKE	22:07:00	LAP8BIKE	1 day, 0:00:00	LAP9BIKE	22:40:00	LAP10BIKE	22:49:00	LAP11BIKE	1 day, 2:49:00	LAP12BIKE	1 day, 22:41:00	LAP13BIKE	23:04:00	LAP14BIKE	1 day, 1:49:00	LAP15BIKE	22:50:00	LAP16BIKE	1 day, 0:19:00	LAP17BIKE	1 day, 1:44:00	LAP18BIKE	23:22:00	LAP19BIKE	1 day, 2:21:00	LAP20BIKE	04:59:44	LAP21BIKE
11th Female	SWIM+T1+START BIKE	10:30:08	BIKE (Circuit)	2 days, 10:02:13	T2	00:50:00	RUN	2 days, 12:59:28	LAP1BIKE	23:06:00	LAP2BIKE	1 day, 0:38:00	LAP3BIKE	1 day, 15:08:00	LAP4BIKE	21:27:00	LAP5BIKE	22:32:00	LAP6BIKE	1 day, 0:11:00	LAP7BIKE	23:43:00	LAP8BIKE	22:55:00	LAP9BIKE	1 day, 10:51:00	LAP10BIKE	22:09:00	LAP11BIKE	21:40:00	LAP12BIKE	22:32:00	LAP13BIKE	1 day, 9:19:00	LAP14BIKE	22:39:00	LAP15BIKE	1 day, 5:47:00	LAP16BIKE	22:33:00	LAP17BIKE	23:23:00	LAP18BIKE	2 days, 6:24:00	LAP19BIKE	23:45:00	LAP20BIKE	23:02:00	LAP21BIKE
24th Male	SWIM+T1+START BIKE	10:19:26	BIKE (Circuit)	2 days, 19:52:35	T2	01:06:55	RUN	2 days, 10:04:12	LAP1BIKE	20:18:00	LAP2BIKE	1 day, 12:15:00	LAP3BIKE	21:05:00	LAP4BIKE	21:14:00	LAP5BIKE	1 day, 15:03:00	LAP6BIKE	22:42:00	LAP7BIKE	21:18:00	LAP8BIKE	1 day, 7:24:00	LAP9BIKE	20:19:00	LAP10BIKE	19:18:00	LAP11BIKE	22:49:00	LAP12BIKE	08:04:53	LAP13BIKE	19:53:00	LAP14BIKE	20:00:00	LAP15BIKE	1 day, 2:52:00	LAP16BIKE	19:30:00	LAP17BIKE	18:48:00	LAP18BIKE	19:13:00	LAP19BIKE	1 day, 1:30:00	LAP20BIKE	20:44:00	LAP21BIKE
[truncated: 483 more columns]
